# Supplementary material for: P300 Event-Related Potentials as Cognitive Biomarkers in Neurological and Neuropsychiatric Disorders: A Systematic Review
Source: Rev Neurol. 2026 May 26;81(5):49664. doi: 10.31083/RN49664 (PMC13221677; doi:10.31083/RN49664)
Supplement: Supplementary file 1 [file 1576-6578-81-5-49664-s1.zip]

Archive with 2 entries (2 files):
- PRISMA_2020_checklist.docx
- Supplementary_Tables.xlsx
