# Supplementary material for: P300 Event-Related Potentials as Cognitive Biomarkers in Neurological and Neuropsychiatric Disorders: A Systematic Review
Source: Rev Neurol. 2026 May 26;81(5):49664. doi: 10.31083/RN49664 (PMC13221677; doi:10.31083/RN49664)
Supplement: Supplementary file 1 [file 1576-6578-81-5-49664-s1.zip › Supplementary_Tables.xlsx]

## Sheet: Table_S1_Study_Characteristics
Ref	RQ	First Author	Year	Title	Population	Study Design	Intervention	DOI
51	RQ1	Jang-Han Bae	2024	Connectivity changes in two-channel prefrontal ERP associated with early cognitive decline in the el	- Age: 54 to 90 years - Sex: HC group - 523 males, 446 females; MCI group - 232 males, 152 females - Cognitive Status: HC group (CN and SCD), MCI group (aMCI and naMCI) - Cognitive Function Scores: Lower SNSB II and K-MMSE scores in MCI group compared to HC group; no significant differences in KDSQ-C, K-GDS, and K-IADL scores	- Participants: 1,754 elderly participants from the Gwangju Alzheimer's and Related Dementia (GARD) cohort in South Korea. - Age range: 54 to 90 years. - Recruitment: Through phone calls, brochures, flyers, and poster advertisements with informed consent. - Ethics approval: Approved by the Ethics Co	The intervention in this study is the use of an active auditory oddball task to elicit selective-attention ERPs for the early detection of mild cognitive impairment (MCI).	10.3389/fnagi.2024.1456169
52	RQ1	A. Gangemi	2024	Does Transcranial Direct Current Stimulation Affect Potential P300-Related Events in Vascular Dement	- Number of participants: 30 - Diagnosis: Vascular dementia - Age range: 50-80 - Mean age: 71.2 ± 5.6 - Age range of participants: 64 to 78 years - Inclusion criteria: Clinical diagnosis of vascular dementia, evidence of vascular lesions - Exclusion criteria: Cranial metallic implants, previous neurosurgical interventions, psychiatric/neurodegenerative/epilepsy/inflammatory brain diseases, signif…	- Study design: Controlled study with two groups (experimental and control) - Intervention: Anodal tDCS for experimental group, sham tDCS for control group - Duration: Two weeks with daily sessions - Assignment: Quasi-randomized approach - Analysis: Repeated measures design using MANOVA - Limitation	Transcranial direct current stimulation (tDCS) applied to the dorsolateral prefrontal cortex (DLPFC) for 20 minutes per day over two consecutive weeks.	10.3390/biomedicines12061290
53	RQ1	Yanqun Hu	2021	Prediction of epidemiological characteristics of vascular cognitive impairment using SIR mathematica	60 patients with non dementia vascular cognitive impairment	Randomized Controlled Trial (RCT)	brain rehabilitation health care measurement system-assisted cognitive training	10.1016/j.rinp.2021.104331
54	RQ1	Yanqun Hu	2020	Research on the Effect of Individualized Therapy on Cognitive Function in Patients with Vascular Cog	Sixty patients with non-dementia vascular cognitive impairment (VCIND)	Randomized Controlled Trial (RCT)	Individualized therapy based on brain rehabilitation health measurement system, consisting of cognitive training for 40 minutes/day, once a day, 5 times a week for 4 weeks.	10.2196/preprints.19021
55	RQ1	Xue Hua	2022	Safety, Tolerability, Pharmacokinetics, and Pharmacodynamics of the Positive Modulator of HGF/MET, F	- Healthy young males: n = 48, age = 33.4 ± 6.3 years - Healthy elderly: n = 29, age = 63.8 ± 4.0 years - Alzheimer's disease subjects: n = 11, age = 69.2 ± 7.1 years	Randomized, double-blind, placebo-controlled phase I trial with single ascending dose, multiple ascending dose, and fixed-dose studies	Fosgonimeton (ATH-1017)	10.3233/JAD-215511
56	RQ1	Yaoli Wang	2022	The effects and mechanisms of transcranial ultrasound stimulation combined with cognitive rehabilita	- Population size: 60 patients - Condition: Post-stroke cognitive impairment (PSCI) - Study design: Randomized controlled trial	Randomized Controlled Trial (RCT)	Transcranial ultrasound stimulation (TUS) combined with conventional cognitive rehabilitation training	10.1007/s10072-022-05906-2
57	RQ1	Wei Xie	2023	Effect of hyperbaric oxygen therapy combined with repetitive transcranial magnetic stimulation on va	- Recruitment location: Rehabilitation Medicine Center, West China Hospital, Sichuan University, Chengdu, Sichuan Province, China - Age: Participants should not be over 80 years old - Exclusion criteria: Brain tumours, encephalitis, AD, traumatic brain injury, unstable vital signs, severe speech, hearing, or vision impairment, unconscious or persistent vegetative state, severe mental disorder, ep…	- Study type: Single-centre, assessor-blind, randomized controlled clinical trial - Number of arms: Four parallel arms (control, HBOT, rTMS, HBOT combined with rTMS) - Intervention period: 4 weeks - Follow-up period: 3 weeks - Primary endpoint: Montreal Cognitive Assessment score - Secondary endpoin	- Control group: Conventional treatment (CT) only - HBOT group: HBOT (2.0 ATA, 40 sessions, 110 min per session, twice daily for 5 days per week for 4 weeks) plus CT - rTMS group: rTMS (10 Hz, 20 min per session, once daily for 5 days per week for 4 weeks) plus CT - HBOT combined with rTMS group: HBOT (2.0 ATA, 40 sessions, 110 min per session, twice daily for 5 days per week for 4 weeks) and rTMS	10.1136/bmjopen-2023-073532
58	RQ1	Yuanjiao Yan	2022	Effects of a staged integral art-based cognitive intervention (SIACI) program in older adults with c	- Total participants: 88 - Location: Fujian Provincial Hospital, China - Recruitment strategies: Memory clinic referrals, electronic health records, community outreach, media outreach - Eligibility criteria: Self-reported memory problems, Peterson diagnostic criteria for MCI, NINCDS-ADRDA criteria for probable AD, MMSE score for mild AD - Sample size calculation: Based on PASS v11.0, with a type …	Single-center, parallel-arm, randomized controlled trial with allocation concealment and outcome assessor blinding.	The intervention is a staged integral art-based cognitive intervention (SIACI) program consisting of 16 weeks with 24 sessions, designed for older adults with cognitive impairments. It includes various artistic activities and is structured to improve cognitive function through individualized sessions.	10.1186/s12877-022-02961-4
59	RQ1	Jingjing Zhang	2025	Effect of transcranial magnetic stimulation combined with transcutaneous auricular vagus nerve stimu	N/A	Randomized controlled trial (RCT)	The intervention is the combination of repetitive transcranial magnetic stimulation (rTMS) and transcutaneous auricular vagus nerve stimulation (taVNS).	10.3389/fnagi.2025.1600921
60	RQ1	Junyu Zhao	2020	Effects of creative expression program on the event-related potential and task reaction time of elde	- Total participants: 36 - Population: Older individuals with mild cognitive impairment (MCI) - Group distribution: 18 in the creative expression program (CrExp) group, 18 in the control group (CG)	Randomized controlled clinical trial	16-week creative expression intervention program (CrExp)	10.1016/j.ijnss.2020.12.005
61	RQ1	Xiaoyong Zhong	2021	Evaluation of eight-style Tai chi on cognitive function in patients with cognitive impairment of cer	- Condition: Cognitive impairment related to cerebral small vessel disease (CSVD) - Number of participants: 106 - Allocation: Randomized into Tai chi exercise intervention group and health education control group	Randomised controlled trial with two parallel groups in a 1:1 allocation ratio with allocation concealment and assessor blinding.	Tai chi exercise	10.1136/bmjopen-2020-042177
62	RQ2	M. Bonanno	2025	Impact of Gentle Touch Stimulation Combined with Advanced Sensory Stimulation in Patients in a Minim	- Total number of patients: 20 - Condition: Minimally conscious state (MCS) - Group distribution: Experimental group (EG) = 10, Control group (CG) = 10	Quasi-randomized clinical trial with an experimental group and a control group	The intervention is the combination of advanced sensory stimulation using the Neurowave system and gentle touch stimulation.	10.3390/life15020280
63	RQ2	Xiaoyang Feng	2025	Effectiveness of computer-assisted cognitive training on cognitive function and activities of daily	- Population size: 60 patients - Medical condition: Post-stroke cognitive impairment - Demographic and baseline characteristics: - Age: Median age for control group was 64.5 years, and for intervention group was 63.5 years. - Sex: Control group had 18 females (60%) and 12 males (40%); intervention group had 20 females (66.7%) and 10 males (33.3%). - Education level: Control group had 3 primary sc…	Double-blind, randomized, controlled trial	Computer-assisted cognitive training (CACT) using the Flex Table digital OT equipment, conducted for 20 minutes a day, 6 days a week, for 4 consecutive weeks, with gradually increasing difficulty based on cognitive improvement.	10.3389/fnagi.2025.1590783
64	RQ2	A. Gangemi	2024	Cognitive Effects of Transcranial Direct Current Stimulation Plus Robotic Verticalization in Minimal	- Total number of participants: 24 - Condition: Chronic minimally conscious state (MCS) - Cause of condition: Vascular or traumatic brain injury - Study location: Neurorehabilitation Unit, IRCCS Neurolesi (Messina, Italy)	Quasi-randomized controlled study	- Experimental Group: Combined tDCS and RVT - Control Group: RVT alone	10.3390/biomedicines12102244
65	RQ2	A. Gangemi	2025	Cognitive and neurophysiological effects of bilateral tDCS neuromodulation in patients with minimall	- Total participants: 28 - Experimental group: 14 - Control group: 14 - Mean age: 58.13 years (SD = ± 8.33) - Location: U.O.C. Neurorehabilitation Unit of IRCCS Neurolesi "Bonino-Pulejo" in Messina, Italy - Inclusion criteria: Diagnosis of MCS, periods of spontaneous eye opening - Exclusion criteria: History of epilepsy, metallic implants incompatible with tDCS, use of CNS-acting drugs	Quasi-randomized controlled trial with an experimental group receiving bilateral tDCS and a control group receiving sham stimulation.	Bilateral transcranial direct current stimulation (tDCS) applied to the right and left dorsolateral prefrontal cortex (DLPFC) with parameters: 2 mA intensity, 2.5 mA/cm 2 current density, administered 5 times a week for 4 weeks, totaling 20 sessions.	10.1038/s41598-025-99591-8
66	RQ2	Tingting Jiang	2023	Intermittent theta burst stimulation for poststroke non-spatial attention deficit: a protocol of pro	- Total participants: 38 - Participants receiving real iTBS: 19 - Participants receiving sham iTBS: 19 - Population: Patients with non-spatial attention deficits	Prospective, double-blinded, single-centre, randomised controlled trial with sham control	Intermittent theta burst stimulation (iTBS) over the left dorsolateral prefrontal cortex (DLPFC) and a 30-min conventional attention training.	10.1136/bmjopen-2023-075131
67	RQ2	Kui-de Li	2024	Effect of Repetitive Transcranial Magnetic Stimulation on Post-Stroke Comorbid Cognitive Impairment	- Population size: 30 - Condition: Post-stroke comorbid cognitive impairment and depression (PSCCID) - Study design: Randomized into intervention and control groups	Randomized Controlled Trial (RCT)	Repetitive transcranial magnetic stimulation (rTMS) over the left dorsolateral prefrontal cortex (DLPFC) for 4 weeks	10.3233/JAD-240505
68	RQ2	Chia-Lun Liu	2024	Characterizing Two Hybrid Exercise-Cognitive Training Interventions With Neurophysiological and Beha	- Population: Post-stroke patients with cognitive dysfunction - Sample size: 39 participants (29 completed the training)	Randomized Controlled Trial	- Sequential exercise-cognitive training - Simultaneous exercise-cognitive training - Duration: 60 minutes/day, 3 days/week, for 12 weeks - Population: Post-stroke patients with cognitive dysfunction	10.1109/TNSRE.2024.3482328
69	RQ2	M. Quera Salva	2020	Blue-Enriched White Light Therapy Reduces Fatigue in Survivors of Severe Traumatic Brain Injury: A R	Adult patients with severe traumatic brain injury (TBI) and significant fatigue symptoms (FSS score ≥ 4, ESS score ≥ 10, and/or PSQI > 5)	Randomized controlled trial	Blue-enriched white light (BWL) therapy: 30-minute exposure to waking white light enriched with blue for 4 weeks	10.1097/HTR.0000000000000500
70	RQ2	Xiaoping Wan	2024	Effects of parietal repetitive transcranial magnetic stimulation in prolonged disorders of conscious	- Total number of patients: 26 - Groups: rTMS (n = 13), sham (n = 13) - Recruitment location: Department of Rehabilitation Medicine, Xuan Wu Hospital, Beijing, China - Demographic and clinical characteristics: Detailed in Table 1 - No significant differences in age, disease course, or etiology between groups - CRS-R scores: rTMS group (before: 9.69 ± 3.50, after: 11.54± 33.64), sham group (before…	Randomized controlled trial (RCT) with a single-blind design, involving 26 patients with prolonged disorders of consciousness (pDoC) assigned to either a rTMS group or a sham group. The study used repeated measures with assessments before and after the intervention, and statistical analysis included	Parietal repetitive transcranial magnetic stimulation (rTMS) administered at 10 Hz for 10 sessions	10.1016/j.heliyon.2024.e30192
71	RQ2	Bingchuan Xie	2025	Effect of phototherapy on event-related potentials in patients with post-stroke depression through s	- Population: Post-stroke depression patients - Number of participants: 160	Randomized controlled trial (RCT)	Phototherapy (daily 40 min)	10.1186/s12888-024-06407-6
72	RQ3	Sarah Desfossés-Vallée	2024	Comparing the ‘When’ and the ‘Where’ of Electrocortical Activity in Patients with Tourette Syndrome,	- TS group: 24 participants - OCD group: 18 participants - BFRB group: 16 participants - Control group: 59 participants - Matched on age and nonverbal intelligence - Exclusion criteria: other psychiatric disorders, neurological conditions, altered EEG signals - Inclusion criteria: normal or corrected visual acuity, 18 years or older - Significant differences: sex distribution (more females in BFR…	- Participants: TS (n = 24), OCD (n = 18), BFRB (n = 16), Control (n = 59) - Task: Visual counting oddball task - Measurement: EEG with 58 electrodes - Analysis: Statistical analysis using IBM SPSS Statistics - Ethics: Conducted under Declaration of Helsinki, approved by institutional ethics review	The intervention is a visual counting oddball task used to elicit Event-Related Potentials (ERPs) in patients with Tourette Syndrome, Body-Focused Repetitive Behaviors, and Obsessive Compulsive Disorder.	10.3390/jcm13092489
73	RQ3	Hong Liu	2025	Real-time EEG-triggered transcranial magnetic stimulation combined with group therapy for adolescent	- Age: 12-18 years - Conditions: Depression and recent self-harm (≤2 weeks prior) - Study period: June to December 2024 - Group sizes: rTMS alone (n = 80), rTMS plus group therapy (n = 80)	Parallel-group randomized controlled trial (RCT)	Real-time EEG-triggered repetitive transcranial magnetic stimulation (rTMS) combined with group therapy	10.1016/j.jad.2025.120144
74	RQ3	N. Mallorquí-Bagué	2020	Clinical and Neurophysiological Correlates of Emotion and Food Craving Regulation in Patients with A	- Anorexia Nervosa (AN) group: 20 female patients, mean age = 22.7 years, mean BMI = 16.6 kg/m², 60% restrictive subtype, 40% binge/purging subtype. - Healthy Control (HC) group: 20 female participants, mean age = 21.0 years, mean BMI = 20.7 kg/m². - Participants were matched by age and education level. - Exclusion criteria included being male, under 18 years old, chronic illnesses, severe mental…	Cross-sectional study involving a clinical group of patients with anorexia nervosa and a healthy control group, using self-report measures and EEG recordings to explore emotion regulation and food craving regulation.	The intervention in this study is a computerized task where participants are instructed to down-regulate negative emotions or food craving during EEG recording.	10.3390/jcm9040960
75	RQ3	Nannan Pan	2024	Frontal Theta Asymmetry may be a new target for reducing the severity of depression and improving co	- Number of participants: 66 depressed, 47 healthy controls - Socio-demographic data recorded - Inclusion criteria mentioned but not detailed	Controlled study	N/A	10.1016/j.jad.2024.04.085
76	RQ3	N. Santopetro	2020	Reduced flanker P300 prospectively predicts increases in depression in female adolescents	- Gender: Female - Age Group: Adolescents	Longitudinal cohort study with a prospective design, using EEG to measure P300 amplitude in relation to depression symptoms over two years.	N/A	10.1016/j.biopsycho.2020.107967
77	RQ3	Yuanfeng Sun	2023	Rapid improvements and subsequent effects in major depressive disorder patients with somatic pain us	- Age: 18-60 years - Diagnosis: Major depressive disorder (MDD) with somatic pain - Recruitment: Mental Health Center and Neurobiological Laboratory, Sichuan University, West China Hospital - Ethnicity: Han nationality - Handedness: Right-handed - Hearing: Normal hearing - Medical Conditions: No severe or acute medical conditions - Exclusion Criteria: No recent ECT or rTMS, no other psychiatric d…	Randomized controlled trial with two groups: drug therapy (DT) and combined therapy (CT) involving rTMS and sertraline. Participants were evaluated at baseline, 3 weeks, and 6 weeks using various scales and ERP measures.	The intervention in this study is the use of repetitive transcranial magnetic stimulation (rTMS) combined with sertraline. The rTMS protocol involved intermittent theta burst stimulation over the left dorsolateral prefrontal cortex (DLPFC) with 800 pulses and 1 Hz over the right DLPFC with 800 pulses, administered 5 times a week for 3 weeks.	10.1038/s41598-023-44887-w
78	RQ3	Evan J. White	2021	P300 amplitude during a monetary incentive delay task predicts future therapy completion in individu	- MDD group: 60 participants, 52% with current major depressive episode, 98% with at least one past major depressive episode, 68% with comorbid anxiety and/or stress disorders. - HC group: 40 participants. - Recruitment: Radio, internet, and paper advertisements. - Exclusion criteria: Substance abuse, bipolar and schizophrenia spectrum disorders, moderate-to-severe traumatic brain injury, signifi…	- Study design: Comparative study between MDD and HC groups. - MDD group: Includes participants with and without comorbid anxiety disorders. - HC group: Healthy individuals without psychiatric diagnoses. - Data collection: Combined from two clinical trials (one randomized, one non-randomized). - Ass	The interventions in this study are Behavioral Activation (BA) and Exposure Therapy (EXP), both delivered in a group format over 10 sessions. BA aims to increase activity, while EXP aims to reduce avoidance. These interventions are used to treat individuals with Major Depressive Disorder (MDD).	10.1016/j.jad.2021.08.106
79	RQ4	Beatrix Barth	2021	A randomized-controlled neurofeedback trial in adult attention-deficit/hyperactivity disorder	- Age: Mean age for SCP = 33.62 ± 10.24 years, fNIRS = 31.24 ± 9.97 years, EMG = 33.65 ± 12.64 years - Sex: SCP = 14 male, 12 female; fNIRS = 14 male, 7 female; EMG = 14 male, 6 female - Handedness: SCP = 22 right, 3 left; fNIRS = 17 right, 3 left; EMG = 16 right, 4 left - IQ: SCP = 106.46 ± 19.82; fNIRS = 112.62 ± 17.68; EMG = 110.50 ± 13.72 - WURS-K: SCP = 36.46 ± 10.60; fNIRS = 44.81 ± 11.08; …	- Randomized-controlled trial (RCT) - Participants randomly assigned to SCP-NF, fNIRS-NF, or EMG-BF groups - Total of 84 participants: SCP-NF (n=26), fNIRS-NF (n=21), EMG-BF (n=20) - Assessments at pre-intervention, intermediate (after 15 sessions), post-training, and 6-month follow-up - Booster ses	- Slow Cortical Potential (SCP) Neurofeedback - Functional Near-Infrared Spectroscopy (fNIRS) Neurofeedback - Semi-active Electromyography Biofeedback (EMG-BF) Control	10.1038/s41598-021-95928-1
80	RQ4	S. Bertoni	2024	Action video games and posterior parietal cortex neuromodulation enhance both attention and reading	- Age: Young adults - Condition: Developmental dyslexia - Number: 20 - Other characteristics: Nonaction video game players	Double-blind randomized controlled trial	The intervention is the combination of action video game training with bilateral transcranial random noise stimulation on the posterior parietal cortex.	10.1093/cercor/bhae152
81	RQ4	Julia Fietz	2025	Empathy and event related potentials before and after EEG based neurofeedback training in autistic a	- Total sample: 41 male autistic adolescents - Age: 12.00 to 17.11 years - Diagnosis: ASD diagnosed by experienced clinician using Autism Diagnostic Observation Schedule or Autism Diagnostic Interview-Revised - IQ score: Above 70, measured with Wechsler Intelligence Scale for Children - Handedness: Right-handed - Language proficiency: Proficient in German - Exclusion criteria: Severe brain injury…	Randomized, controlled pre-post-test trial with an experimental group receiving slow cortical potential neurofeedback training and a control group receiving treatment as usual.	The intervention in this study is slow cortical potential neurofeedback training. The control group received treatment as usual, which included four counseling sessions.	10.1038/s41598-025-16767-y
82	RQ4	K. Kannen	2022	P300 Modulation via Transcranial Alternating Current Stimulation in Adult Attention-Deficit/Hyperact	- Total participants: 20 - Gender: 11 female - Age: Mean = 28.55 years, SD = 8.77 - ADHD subtypes: Combined type (57.89%), Predominantly hyperactive-impulsive type (5.26%), Predominantly inattentive type (36.84%) - Comorbidities: Anxiety disorders (36.84%), Affective disorders (21.05%) - Education: Most had a higher education entrance qualification	Crossover design	The intervention in the study is the application of transcranial alternating current stimulation (tACS) compared to a sham (placebo) stimulation.	10.3389/fpsyt.2022.928145
83	RQ4	Yanling Li	2025	EEG-Guided Adaptive Learning: A New Neuroeducational Approach to the Facilitation of Cognitive Contr	- Age: 8-12 years - Diagnosis: ADHD	Randomized controlled trial	EEG-guided adaptive learning, which includes 8 weeks of EEG-monitored cognitive training	10.1111/cch.70113
84	RQ4	Anqi Wang	2025	Neural markers of methylphenidate response in children with attention deficit hyperactivity disorder	- Total participants: 26 - Gender: Male - Age: Mean 8.64 years, SD 1.30 years - Age range: 6 to 12 years - ADHD subtypes: ADHD-I (30.8%), ADHD-HI (3.8%), ADHD-C (65.4%)	- Participants: 26 male children with ADHD, aged 6 to 12 years. - Intervention: 18 mg/day of oral extended-release methylphenidate (MPH) for 8 weeks. - Assessments: BRIEF2, Digit Span Test (DST), and event-related potentials (ERP) at baseline and after 8 weeks. - EEG recordings during a computerized	Methylphenidate (MPH) at a dose of 18 mg/day of oral extended-release for 8 weeks.	10.3389/fpsyt.2025.1475889
85	RQ5	Hui Cao	2021	The Evaluation of Cognitive Impairment in Alcohol-Dependent Patients Through RBANS Combined With ERP	- Alcohol-dependence group: 60 male participants, average age 42.33 ± 7.57 years, average age at first drinking 16.83 ± 2.14 years, average daily drinking 217.7 ± 32.63 g/d, average alcohol dependence years 11.30 ± 6.94 years. - Normal control group: 40 male participants, average age 42.03 ± 6.61 years. - No significant differences in age, education years, or daily smoking volume between groups.	Comparative study design with two groups: alcohol-dependence group (n=60) and normal control group (n=40). The study used RBANS and ERPs to evaluate cognitive impairment, comparing scores between groups and analyzing correlations within the alcohol-dependence group.	N/A	10.3389/fpsyt.2020.598835
86	RQ5	Jun Chen	2024	Treatment strategies for smartphone addiction: efficacy study of transcranial direct current stimula	- Total participants: 36 - Gender distribution: 6 males and 6 females in each group - Age: Mean ages of 19.7 ± 0.76, 19.5 ± 1.3, and 19.9 ± 1.68 years - Educational duration: Mean durations of 14.9 ± 1.38, 15.0 ± 1.6, and 15.0 ± 1.4 years - Inclusion criteria: - Absence of physiological, psychological, or neurological disorders - No history of substance abuse - Non-engagement in regular physical …	Longitudinal intervention comparative analysis design with three groups: control, tDCS, and exergame; involving 36 participants; interventions lasted for 4 weeks with twice-weekly sessions; data analysis included paired-sample t-tests and repeated measures ANOVA.	- tDCS group: bilateral dorsolateral prefrontal cortex stimulation with 2 mA transcranial direct current stimulation twice a week for 20 min each time, lasting for 4 weeks. - Exergames group: cognitive somatosensory game intervention with an intensity of 60-80% VO 2max. - Control group: pseudo-stimulation and health education.	10.3389/fpubh.2024.1416976
87	RQ5	Momo Feng	2025	105 THE EFFECT OF INK PAINTING ART THERAPY ON EMOTIONAL AND SOCIAL COGNITION INTERVENTION IN PATIENT	- Total participants: 120 - Diagnosis: Schizophrenia - Experimental group: 60 - Control group: 60	Randomized Controlled Trial (RCT) with an experimental group receiving ink painting art therapy and a control group receiving conventional treatment.	Ink painting art therapy, which includes teaching basic painting skills, free subject painting, and group discussion, administered for 12 weeks with 90-minute sessions.	10.1093/schbul/sbaf007.105
88	RQ5	J. Gilleen	2020	The effects of roflumilast, a phosphodiesterase type-4 inhibitor, on EEG biomarkers in schizophrenia	- Total participants: 18 - Age range: 18 to 60 years - Gender: Men and women - Diagnosis: Schizophrenia (DSM-5 criteria) - Cognitive status: Cognitively impaired - Medication: On stable dose of second-generation antipsychotic medication - Clinical stability: Mean PANSS scores changed by fewer than 6 points across study assessment points	- Study design: Randomized, double-blind, placebo-controlled, crossover design - Participants: 18 patients with schizophrenia - Treatment periods: Three 8-day periods with washout intervals of at least 14 days - EEG recordings: Taken before and after each treatment period - Randomization: Counter-ba	Roflumilast, a phosphodiesterase-4 inhibitor, at doses of 100 µg and 250 µg, used as an add-on to second-generation antipsychotics.	10.1177/0269881120946300
89	RQ5	Nana Liang	2022	Visual P300 as a neurophysiological correlate of symptomatic improvement by a virtual reality-based	- Diagnosis: Schizophrenia (SCZ) with treatment-resistant auditory verbal hallucinations (AVHs) - Sample size: CATS group = 32, CBT group = 33	Pilot randomized comparative trial	- Intervention 1: Virtual reality-based computer AT system (CATS) - Intervention 2: Cognitive-behavioral therapy (CBT)	10.1016/j.jpsychires.2022.04.027
90	RQ5	Xiaohong Liu	2020	Cognitive Control Deficits in Alcohol Dependence Are a Trait- and State-Dependent Biomarker: An ERP	- Population size: 30 AD patients, 30 healthy controls - Population composition: All male participants - Ethnic background: Chinese - Clinical vs. non-clinical: AD patients were inpatients; HCs were from the local community - Demographic characteristics: Detailed in Table 1	Longitudinal study with repeated measures; 30 AD patients and 30 healthy controls; P300 evoked by a three-stimulus auditory oddball paradigm at two time points: immediately after the last alcohol intake and after a 4-week abstinence period.	4-week abstinence period	10.3389/fpsyt.2020.606891
91	RQ5	Conor H. Murray	2022	Adolescents are more sensitive than adults to acute behavioral and cognitive effects of THC	- Adolescents: 18-20 years old, N = 12 (6 male, 6 female) - Adults: 30-40 years old, N = 12 (6 male, 6 female) - Limited lifetime use of THC-containing products (1-20 times) - No use in the last 30 days - Inclusion criteria: English fluency, right-handedness, high school education, BMI 19-26 kg/m² - Exclusion criteria: History of psychosis, severe PTSD or panic disorder, past year substance use d…	Randomized, double-blind, combined within and between subject design with repeated measures ANOVA (RM-ANOVA) analysis.	Administration of THC (7.5 mg and 15 mg) and placebo in a randomized, double-blind manner.	10.1038/s41386-022-01281-w
92	RQ5	Conor H. Murray	2022	Δ9-THC reduces reward-related brain activity in healthy adults	Healthy adults	within-subjects, double blind design	∆9-THC (7.5 and 15 mg oral)	10.1007/s00213-022-06164-y
93	RQ5	Y. Song	2025	424. IDENTIFYING SPECIFIC EEG MARKERS OF INTERNET GAMING DISORDER AND THE CORRESPONDING TDCS INTERVE	- IGD: 25 participants, DSM-5 ≥ 6, ≥ 14 hours per week gaming - RGU: 22 participants, DSM-5 < 5, ≥ 14 hours per week gaming - HC: 18 participants, DSM-5 < 5, < 7 hours per week gaming - tDCS intervention: 46 IGD participants (23 active, 23 sham)	Randomized controlled double-blind study with EEG data collection and tDCS intervention over 2 days (20 minutes each session)	Transcranial direct current stimulation (tDCS) intervention targeting the parietal lobe (Pz) during cue exposure, conducted over two days with 20-minute sessions each, using a cathodic stimulation.	10.1093/ijnp/pyaf052.063
94	RQ5	Sabine Vollstädt-Klein	2025	Modification of inhibitory control and craving through transcranial direct current stimulation as an	- Age: 18 to 65 years - Diagnosis: Alcohol use disorder (AUD) according to DSM-5 criteria - Comorbidities: May include other substance use disorders (SUDs)	Randomized controlled trial (RCT) with multiple groups and longitudinal assessments	- Anodal stimulation over right dorsolateral prefrontal cortex (DLPFC) - Anodal stimulation over left DLPFC - Anodal stimulation over lateral occipital cortex - Sham tDCS - Computerized inhibition training - Treatment as usual (TAU)	10.1186/s40359-025-03506-1
95	RQ5	Yanling Xue	2020	Two-Hour Tobacco Abstinence Has No Effect on Cognitive Control in Male Patients With Nicotine Depend	- Participants: 25 male patients with nicotine dependence (ND) and 25 healthy controls (HCs) - Age: ND group mean age = 32.0 years, HC group mean age = 30.9 years - Education: ND group mean education = 14.2 years, HC group mean education = 15.0 years - Ethnicity: All participants were Chinese - Smoking habits: ND group smoked an average of 17.5 cigarettes per day, FTND score = 7.5 - Gender: Only …	- Study design: Investigate the effects of 2-hour tobacco abstinence on cognitive control in patients with nicotine dependence (ND) using ERP P300 measurements. - Participants: 25 patients with ND and 25 healthy controls (HCs). - Measurements: ERP P300 at normality state (immediately after last ciga	2-h tobacco abstinence	10.3389/fpsyt.2020.604684
96	RQ5	Xiaoqin Yang	2025	Efficacy and mechanisms of repeated closed-loop auditory exposure during slow-wave sleep for interne	- Total participants: 84 - Female participants: 39 (46.43%) - Mean age: 21.09 years - Inclusion criteria: - Played "Honor of Kings" for more than 21 hours per week - Met at least 5 of the 9 DSM-5 criteria for IGD - Right-handed with normal hearing - Exclusion criteria: - High anxiety or depression scores - Insomnia - Chronic neurological or psychiatric disorders - Other substance dependencies	Study Design: Randomized controlled trial (RCT) Participants: 84 individuals with Internet Gaming Disorder (IGD) Groups: Sleep Intervention Group (SIG), Sleep Control Group (SCG), Awake Intervention Group (AIG), Awake Control Group (ACG) Intervention: Repeated closed-loop exposure to game-related so	Repeated closed-loop exposure to game sounds during UP-state of slow-wave sleep (SWS) for two consecutive nights, with approximately 300 sounds exposed each night.	10.1038/s41380-025-02995-1
97	RQ6	H. Duan	2020	Effect of 12-week pulmonary rehabilitation on cognitive function in patients with stable chronic obs	Patients with stable chronic obstructive pulmonary disease (COPD)	Single-centre randomised controlled trial with assessor and data analyst blinding	- Pulmonary-based Qigong exercise - Elastic band-based resistance exercise (RE) - Combination of pulmonary-based Qigong exercise and elastic band-based RE	10.1136/bmjopen-2020-037307
98	RQ6	A. Ebenezer	2025	Impact of vestibular rehabilitation therapy on quality of life and cognitive function in individuals	- Total participants: 60 - Age: - Medication-only group: Mean age 50.67 years (SD = 12.88) - VRT + Medication group: Mean age 46.81 years (SD = 12.13) - Health status: Normal hearing sensitivity, no middle ear dysfunction, no acute vestibular syndromes or certain vestibular pathologies, no systemic illnesses like diabetes or neurological conditions - Cognitive status: No overt cognitive deficits	Randomized control trial with unstratified block randomization, allocation concealment, and blinding.	- Medication-only group: Betahistine - VRT + Medication group: Vestibular Rehabilitation Therapy (VRT) combined with Betahistine	10.1007/s00405-025-09382-0
99	RQ6	Mariana Gongora	2020	Event-related potential (P300): the effects of levetiracetam in cognitive performance	- Health status: Healthy adults - Sample size: 13 - Handedness: Right-handed	Randomized controlled trial (RCT) with a within-subjects design using an oddball paradigm to assess the effects of levetiracetam (LEV) versus placebo on P300 event-related potentials in healthy adults.	Levetiracetam (LEV) vs. placebo acute administration	10.1007/s10072-020-04786-8
100	RQ6	C. Hinojosa-Segura	2022	Short-term response of p300 evoked potential in patients with minimal hepatic encephalopathy treated	- Total participants: 89 - Gender: 54 women (60.7%), 35 men (39.3%) - Age: 53±7.9 years - Education: 8.3±3.4 years of schooling - Diagnosis: Liver cirrhosis - MHE diagnosis: 53 patients (59.6%) positive for PHES and FCP	Before-and-after design with a short-term intervention (3 days) using L-Ornithine, L-Aspartate (LOLA) in patients with minimal hepatic encephalopathy, with repeated measures of PHES, FCP, and P300 tests.	L-Ornithine, L-Aspartate (LOLA) 18 grams/3 days, administered as 6g/3 times a day	10.1016/j.aohep.2022.100784
101	RQ6	S. Linnhoff	2023	Effects of repetitive twice-weekly transcranial direct current stimulations on fatigue and fatigabil	- Number of participants: 18 - Type of MS: Relapsing-remitting MS - Inclusion criteria: 3 months post-relapse or corticosteroid use, no upper limb paresis, no other neurological or psychiatric comorbidities, no fatigue medication - Disease-modifying therapies: Glatiramer acetate (n=5), Interferon-beta (n=3), Fingolimod (n=3), Teriflunomide (n=2), Dimethyl fumarate (n=1), No MS medication (n=4) - …	- Study type: Pseudorandomized, single-blinded, sham-controlled trial - Design: Between-subject design in Phase I, crossover design in Phase II - Participants: 18 pwMS, divided into anodal and sham groups - Intervention: Eight twice-weekly 30 min tDCS sessions over the left DLPFC - Sessions: Three e	Transcranial direct current stimulation (tDCS) with anodal stimulation over the left dorsolateral prefrontal cortex, using a current intensity of 1.5 mA for 30 minutes, twice weekly for eight sessions.	10.1038/s41598-023-32779-y
102	RQ6	Javid Shafiyev	2024	The assessment of the impact of antiepileptic drugs on cognitive functions via N-200/P-300 potential	- Age range: 18 to 50 years - Gender distribution: 50.6% male, 49.4% female - Mean age: 35.4 years (±13) - Number of participants: 300 epilepsy patients, 20 healthy controls - Inclusion criteria: Epilepsy patients without syndromic diagnoses affecting cognitive functions	Prospective randomized study	The intervention in this study is the administration of antiepileptic drugs (ASMs) to patients with epilepsy, specifically evaluating the effects of monotherapy and polytherapy on cognitive functions using the Montreal Cognitive Assessment (MoCA) and Event-Related Potentials (ERP).	10.1007/s10072-024-07606-5

## Sheet: Table_S2_P300_Findings
Ref	RQ	First Author	Year	Main P300 Findings	Outcomes Measured
51	RQ1	Jang-Han Bae	2024	- Greater response time variability and P300 latency variability in the MCI group compared to the HC group. - Loss of synchronization in the beta band for the MCI group in response to standard stimuli. - Absence of event-related desynchronization (ERD) in the MCI group, indicating impaired readiness and task performance. - High variability in COH values in the aMCI subgroup, indicating reduced sy…	- Response time variability - P300 latency variability - Phase locking value (PLV) - Coherence (COH) - Event-related desynchronization (ERD) - Error rate - Correct response number
52	RQ1	A. Gangemi	2024	- Reduction in P300 latency, indicating faster cognitive processing. - Increase in P300 amplitude, suggesting a stronger neural response to cognitive stimuli. - Significant improvement in MMSE scores, indicating overall cognitive function enhancement.	- P300 latency - P300 amplitude - MMSE scores
53	RQ1	Yanqun Hu	2021	The brain rehabilitation health care measurement system assisted cognitive training can effectively improve the cognitive function of patients with vascular cognitive impairment and their daily activities.	- Cognitive function (assessed by MMSE and MoCA) - Daily life activity ability (assessed by Barthel Index) - Event-related potential (ERP) P300 (assessed by myoelectric evoked potentiometer)
54	RQ1	Yanqun Hu	2020	- Significant improvement in cognitive function as measured by MoCA, MMSE, and BI scores in the training group compared to the control group. - Shorter incubation period and higher amplitude of P300 event-related potentials in the training group compared to the control group.	- Cognitive function: MMSE, MoCA, Barthel Index (BI), visual space, executive function, attention, language function, delayed memory - Event-related potential (ERP) P300: incubation period and amplitude
55	RQ1	Xue Hua	2022	- Fosgonimeton was safe and well-tolerated across all doses. - Pharmacokinetic results were dose-proportional with no sex effect or accumulation over 9 days. - The main effect on qEEG was acute and sustained gamma power induction. - Significant effect toward ERP P300 latency normalization in AD subjects compared to placebo (p = 0.027). - Fast-onset normalization of ERP P300 latency suggests enhan…	- Quantitative electroencephalogram (qEEG) - Event-related potential (ERP) P300 - ERP P300 latency normalization
56	RQ1	Yaoli Wang	2022	- Significant improvements in cognitive measures (Mini-Mental State Exam, Modified Barthel Index score, P300 latency, and wave amplitude) and BDNF levels in both groups after treatment, with greater improvements in the TUS group. - Higher scores in executive function, nomination, attention, language, and delayed recall in the TUS group compared to the control group. - TUS combined with cognitive …	- Mini-Mental State Exam - Modified Barthel Index score - P300 latency - P300 wave amplitude - Serum brain-derived neurotrophic factor (BDNF) levels - Executive function - Nomination - Attention - Language - Delayed recall
57	RQ1	Wei Xie	2023	- Primary endpoint: Montreal Cognitive Assessment (MoCA) score - Secondary endpoints: - Mini-Mental State Examination (MMSE) score - Modified Barthel Index (MBI) score - P300 latency and amplitude - Cerebral cortical oxygenated and deoxygenated haemoglobin concentrations measured by fNIRS - Objective: Evaluate the effect of HBOT combined with rTMS on cognitive function, daily living ability, and …	- Primary endpoint: Montreal Cognitive Assessment (MoCA) score - Secondary endpoints: - Mini-Mental State Examination (MMSE) score - Modified Barthel Index (MBI) score - Latency and amplitude of P300 - Cerebral cortical oxygenated haemoglobin (HbO2) and deoxygenated haemoglobin (HbR) concentrations as measured by task-state functional near-infrared spectroscopy
58	RQ1	Yuanjiao Yan	2022	N/A	- Primary outcomes: General cognitive function (MoCA, MMSE), psychological indicators (GDS, SAS, QoL-AD) - Secondary outcomes: Specific domains of cognitive function (memory, language, executive function, visuospatial skills), sleep quality, physical activity level - Additional measures: Blood biomarkers (BDNF, IL-6, TNF-α, Aβ-42, Aβ-40, P-tau, T-tau), ERP-P300, MRI parameters (rest-fMRI, task-fM…
59	RQ1	Jingjing Zhang	2025	N/A	- Primary outcome measure: Chinese version of the Montreal Cognitive Assessment Basic (MoCA-B) - Secondary outcome measures: - Rivermead Behaviour Memory Test (RBMT) - Modified Barthel Index (MBI) for activities of daily living - Latency and amplitude of event-related potential (ERP) P300
60	RQ1	Junyu Zhao	2020	- Significant differences in P300 latency between the creative expression group and the control group at post-intervention and follow-up. - Shortened task reaction time in the creative expression group compared to the control group at post-intervention and follow-up. - No significant difference in P300 amplitude between the two groups. - Latency and task reaction time may be useful parameters for…	- Event-related potential (ERP): Amplitude and latency of ERP-P300 from central (Cz), parietal (Pz), frontal (Fz) cortices - Task reaction time (RT)
61	RQ1	Xiaoyong Zhong	2021	N/A	- Global cognitive function - Specific domains of cognition: - Memory - Processing speed - Executive function - Attention - Verbal learning and memory - Neuroimaging outcomes: - Functional MRI (fMRI) - Event-related potential (P300)
62	RQ2	M. Bonanno	2025	The main findings include a significant interaction effect on P300 latency, indicating that gentle touch stimulation significantly influenced cognitive processing in patients with minimally conscious state. The study supports the integration of tactile interventions into neurorehabilitation programs, showing significant effects on neurophysiological and functional measures.	- Clinical scales: Coma Recovery Scale—Revised (CSR-R), Level of Cognitive Functioning (LCF) - Physiological outcome: Heart rate (HR) - Neurophysiological outcome: P300 event-related potential (P300 latency)
63	RQ2	Xiaoyang Feng	2025	- Both groups showed significant improvements in MMSE, MBI, amplitude of P300, and latency of P300, with the intervention group demonstrating more pronounced improvements. - The intervention group exhibited greater improvements in TMT-A, TMT-B, and AVLT-H compared to the control group. - Both groups improved similarly in SDMT and BNT, with no significant differences between them. - No significant…	- Primary outcomes: Mini-Mental State Examination (MMSE), event-related potential (ERP) P300, modified Barthel Index (MBI) - Secondary outcomes: Trail Making Test (TMT), Symbol-Digit Modalities Test (SDMT), Auditory Verb Learning Test-Huashan version (AVLT-H), Boston Naming Test (BNT), Clock Drawing Test (CDT)
64	RQ2	A. Gangemi	2024	The combination of tDCS with RVT leads to greater improvements in cognitive functioning and reduces P300 latency compared to RVT alone in individuals with MCS.	- Cognitive functioning - P300 latency
65	RQ2	A. Gangemi	2025	- Significant improvement in ERP latencies (N200 and P300) indicating enhanced neural responsiveness to cognitive stimuli. - Increased beta band rhythms associated with cognitive functions like attention and memory. - Significant improvements in clinical measures of awareness and functional capacity as assessed by CRS-R, LCF, and FIM. - Bilateral tDCS is a potentially effective therapeutic strate…	- Neurophysiological outcomes: N200 and P300 event-related potentials, EEG beta band power - Clinical outcomes: Coma Recovery Scale-Revised (CRS-R), Levels of Cognitive Functioning Scale (LCFS), Functional Independence Measure (FIM)
66	RQ2	Tingting Jiang	2023	N/A	- Primary outcomes: Change in Montreal Cognitive Assessment scores, Change in Digital Span Test scores - Secondary outcomes: Changes in magnetic resonance spectroscopy neuroimaging, Attention test batteries (selective, sustained, divided, shifting attention), ERP P300
67	RQ2	Kui-de Li	2024	- Improvements in cognition, depression status, and neural electrophysiology in both intervention and control groups, with more significant improvements in the intervention group. - Enhanced functional connectivities within the default mood network (DMN) in the intervention group compared to pre-intervention and the control group. - Positive correlation between DMN connectivity and MMSE scores, a…	- Cognition - Depression status - Neural electrophysiology - Functional connectivities (FCs) within the default mood network (DMN) - MMSE scores - P300 latency and amplitude
68	RQ2	Chia-Lun Liu	2024	- No significant difference in d-prime between groups. - Significant improvements in P300 and theta coherence in the simultaneous training group. - Significant enhancements in physical function in the simultaneous training group. - Improvements in cognition and multifaceted domains in the simultaneous training group. - Potential of technology-driven and personalized rehabilitation in post-stroke …	- Cognitive function: working memory task performance, neurophysiological markers (P300, theta coherence), cognitive indexes - Physical function: Rivermead Mobility Index - Instrumental activities of daily living - Caregiver strain
69	RQ2	M. Quera Salva	2020	- Significant improvement in Fatigue Severity Scale (FSS) score in the blue-enriched white light (BWL) therapy group compared to the no-light therapy group. - Assessment of latency change of the P300 component of event-related potentials before and after therapy.	- Primary outcome: Response of the Fatigue Severity Scale (FSS) - Additional outcome: Latency change of the P300 component of event-related potentials
70	RQ2	Xiaoping Wan	2024	- Significant increase in CRS-R scores in the rTMS group, indicating improved consciousness levels. - Appearance of a P300 waveform in the rTMS group, suggesting restored attention resource allocation abilities and enhanced residual brain functions. - Increased potentials on topographic mapping, especially in the left prefrontal cortex, and increased delta and theta band powers, indicating enhanc…	- Coma Recovery Scale-Revised (CRS-R) - Event-related potential (ERP) - P300 waveform - P300 amplitude - Topographic mapping - Time-frequency analysis (TFA)
71	RQ2	Bingchuan Xie	2025	- Phototherapy significantly increased serum BH4 levels compared to controls. - Improved ERP parameters: higher MMN latency, P300 latency, and amplitudes in the phototherapy group. - Decreased depressive symptoms: HAM-D scores decreased more in the phototherapy group. - Enhanced cognitive function: MoCA scores increased significantly in the phototherapy group. - Reduced inflammation: lower levels…	- Serum tetrahydrobiopterin (BH4) levels - Evoked potentials (MMN latency, P300 latency, and amplitudes) - Depressive symptoms (Hamilton Depression Scale - HAM-D) - Cognitive function (Montreal Cognitive Assessment - MoCA) - Inflammatory markers (IL-6, TNF-α, IL-1β)
72	RQ3	Sarah Desfossés-Vallée	2024	- No group differences for P200 and N200 when controlling for anxiety and depression. - Decrease in anterior P300 oddball effect for TS and OCD groups. - Intact oddball effect for BFRB group. - Distinct brain regions involved in P300 oddball effect for OCD group. - TS and OCD share deficits in anterior P300 activation but have distinct brain-generating source activations.	P200, N200, and P300 Event-Related Potentials (ERPs) during a visual counting oddball task, with a focus on the amplitude and distribution of these components to assess cognitive processing differences between groups.
73	RQ3	Hong Liu	2025	- Greater reduction in HAMD-24 scores in the observation group (-14.5 ± 3.2 vs. -9.8 ± 2.9, P < 0.001). - Significant improvements in HAMA-14, SPS, and self-harm severity in the observation group. - Shorter P300 latency and lower θ/β ratio in the observation group, indicating improved neurophysiological markers.	- Primary outcome: 4-week change in Hamilton Depression Rating Scale (HAMD-24) scores - Secondary outcomes: - Anxiety (HAMA-14) - Suicide risk (SPS) - Self-harm severity - Neurophysiological markers: - Resting-state EEG (α/θ power, θ/β ratio) - Event-related potentials (P300 latency/amplitude)
74	RQ3	N. Mallorquí-Bagué	2020	- LPP amplitudes were significantly smaller during down-regulation of food craving in both groups. - Individuals with AN showed smaller P300 amplitudes compared to healthy controls. - Reappraisal strategies were positively correlated with LPP amplitudes in healthy controls, while suppression was negatively correlated. - The AN group exhibited greater food addiction and emotional dysregulation. - …	P300 and Late Positive Potential (LPP) Event-Related Potentials (ERPs) amplitudes during emotion regulation and food craving regulation tasks.
75	RQ3	Nannan Pan	2024	- The theta spectral power of the left frontal lobe was stronger than the right in depressed patients, opposite to healthy controls. - FTA in F3/F4 affects the emergence of depression and changes in cognitive function. - FTA is useful for assessing depression severity and identifying cognitive impairment.	- Depression severity - Cognitive function
76	RQ3	N. Santopetro	2020	- Reduced baseline P300 amplitude predicts increases in depression symptoms over a two-year period. - Baseline P300 is particularly related to increases in anhedonia and negative self-esteem symptoms. - Reduced P300 amplitude can be used as a potential risk marker for adolescents at risk of developing increased depressive symptoms.	Depression symptoms (specifically, increases in depression at two-year follow-up, including anhedonia and negative self-esteem symptoms)
77	RQ3	Yuanfeng Sun	2023	- Significant improvements in cognitive impairment and pain at 3 weeks in the CT group. - Significant decreases in total depression scores, anxiety scores, and pain scores in the CT group at 6 weeks. - Improvements in P300 and MMN latencies and P300 amplitude in the CT group at 6 weeks. - rTMS combined with antidepressants is effective for rapid symptom improvement in MDD patients with somatic pa…	- Hamilton Rating Scale for Depression (HAMD) - Hamilton Anxiety Scale (HAMA) - Numerical Rating Scales (NRS) - P300 latency - P300 amplitude - Mismatch negativity (MMN) latency
78	RQ3	Evan J. White	2021	- MDD individuals exhibited smaller P300 amplitudes compared to HC. - Within the MDD group, treatment completers had larger P300 amplitudes than non-completers. - P300 amplitude could predict therapy completion and may be useful in guiding treatment decisions.	The outcome measured is the amplitude of event-related potentials (ERPs), specifically P300, N200, and CNV, during a monetary incentive delay task, to assess their utility in distinguishing MDD from healthy controls and predicting therapy completion and response in MDD patients.
79	RQ4	Beatrix Barth	2021	- All three groups (SCP-NF, fNIRS-NF, and EMG-BF) showed significant symptom improvements, suggesting non-specific effects. - fNIRS learners showed stronger reductions in ADHD symptoms, particularly impulsivity, compared to SCP non-learners. - Some adults with ADHD can learn to regulate SCP amplitudes and prefrontal hemodynamic activity. - No significant differences in outcomes between groups whe…	- Primary outcomes: Changes in core ADHD symptoms (ADHS-SB, WRI, FEA-AFB) - Secondary outcomes: Cognitive factors (attention - d2-R, intelligence - CFT-20-R), ERP and fNIRS parameters (cognitive preparation, attention, response inhibition, working memory)
80	RQ4	S. Bertoni	2024	- Improvements in temporal attention, word text reading, and pseudoword decoding. - Changes in P300 amplitude brain potential. - Enhancement in temporal attention performance related to pseudoword decoding improvement. - Increased efficiency of visual attention deployment and reshaping of fronto-parietal attentional networks.	- Word text reading - Pseudowords decoding - Temporal attention (attentional blink) - Electroencephalographic activity during the attentional blink - P300 amplitude brain potential changes
81	RQ4	Julia Fietz	2025	- Significant group × time interaction in P300 latency, with shorter latencies in the SCP neurofeedback group and longer latencies in controls. - Trend toward reduced P300 amplitude in the experimental group. - Changes in late LPP component amplitude linked to reaction time in processing positive emotions.	- P300 latency - P300 amplitude - LPP late component amplitude - Reaction time in processing positive emotions - Behavioral assessments using the Multifaceted Empathy Test (MET-J)
82	RQ4	K. Kannen	2022	- No evidence for enhanced P300 amplitude or low frequency power increase after tACS compared to sham stimulation. - Significant increase in N700 amplitude after actual stimulation. - No improvement in neuropsychological performance measures related to attention.	- Primary outcome: P300 amplitude - Secondary outcomes: Neuropsychological performance measures (d2 attention test, VOT) - Additional outcome: Late negative ERP component
83	RQ4	Yanling Li	2025	- Significant reduction in theta/beta ratio (p < 0.001) - Increase in frontal alpha power (p < 0.01) - Increase in P300 amplitudes (p < 0.001) - Improved attention span (p < 0.001) - Improved impulse control (p < 0.01) - Improved academic performance in math (p < 0.001), reading comprehension (p < 0.002), and writing (p < 0.001)	- EEG parameters: theta/beta ratio, frontal alpha power, P300 amplitude - Behavioral outcomes: attention span, impulse control - Academic performance: math, reading comprehension, writing skills
84	RQ4	Anqi Wang	2025	- Significant improvements in executive function domains after 8 weeks of MPH treatment. - Reduced BRIEF2 scores indicating improvement in inhibition, self-monitoring, shifting, emotional control, initiation, working memory, planning/organization, task monitoring, and material organization. - Improved behavioral performance in the Go/NoGo task with shorter correct response times and higher accura…	- Executive function assessed using BRIEF2 and Digit Span Test (DST) - Event-related potentials (ERP), specifically P300 component, measured as neural biomarkers - Changes in P300 latency and amplitude - Performance in Go/NoGo task
85	RQ5	Hui Cao	2021	- Significant reductions in cognitive function scores for speech, attention, delayed memory, and immediate attention in alcohol-dependent individuals compared to controls. - Prolonged latencies and reduced amplitudes of P200 and P300 in alcohol-dependent individuals. - Positive correlations between immediate attention scores and P300/P200 amplitudes, and between visual breadth scores and P200 lat…	- RBANS scores for speech function, attention function, delayed memory, and immediate attention - Latency and amplitude of P200 and P300 in ERPs
86	RQ5	Jun Chen	2024	- All groups showed significant reductions in smartphone addiction scores post-intervention. - Significant improvements in executive control and decision-making abilities were observed. - tDCS showed notable increases in P300 amplitudes and decreases in FRN amplitudes, indicating enhanced cognitive resources and inhibitory control. - tDCS, exergames, and pseudo-stimulation all exhibited significa…	- Smartphone Addiction Scale - Chinese Version (SAS-C) - Iowa Gambling Task (IGT) net scores - Event-related potential (ERP) data focusing on P300 and feedback-related negativity (FRN) amplitudes
87	RQ5	Momo Feng	2025	- Significant improvements in emotional stability (ESS) and social cognition (SCQ) in the experimental group. - Increase in P300 amplitudes from 8.3±1.2 to 10.6±1.1 in the experimental group. - No significant changes in the control group. - Significant positive effect on emotional stability, social cognition, and P300 amplitude (P<0.001).	- Emotional stability: Emotional Stability Scale (ESS) - Social cognition: Social Cognition Questionnaire (SCQ) - P300 component changes: Event-Related Potentials (ERP)
88	RQ5	J. Gilleen	2020	- Roflumilast 250 µg significantly enhanced the amplitude of mismatch negativity (MMN) and working memory-related theta oscillations compared to placebo. - No significant effect on early-stage cognitive markers like 40Hz ASSR or late-stage markers like P300. - Phosphodiesterase-4 inhibition with roflumilast improves intermediate-stage cognitive processing.	- Auditory Steady State Response (ASSR) - Mismatch Negativity (MMN) - Theta oscillations - P300
89	RQ5	Nana Liang	2022	- Significant improvements in AVHs after both CATS and CBT treatments. - Additional improvements in omnipotence beliefs, anxiety symptoms, self-esteem, and quality of life in the CATS group at 12-week follow-up. - No general clinical superiority of CATS over CBT, but CATS effective in improving refractory AVHs. - P300 amplitude had a significant interaction effect and correlation with AVH respons…	- Improvement in auditory verbal hallucinations (AVHs) as measured by Psychotic Symptom Rating Scales-Auditory Hallucinations (PSYRATS-AH) sub-scores - Changes in psychiatric symptoms - P300 amplitude
90	RQ5	Xiaohong Liu	2020	- AD patients showed reduced P3a/3b amplitudes compared to healthy controls. - After 4-week abstinence, P3a/3b amplitudes improved in AD patients but remained lower than those of healthy controls. - No significant differences were observed in P3a and P3b latencies. - Cognitive control deficits in AD are both trait- and state-dependent.	P3a and P3b amplitudes and latencies measured using a three-stimulus auditory oddball paradigm to assess cognitive control deficits in alcohol dependence.
91	RQ5	Conor H. Murray	2022	- Adolescents are more sensitive to performance-impairing effects of THC, showing dose-dependent impairments in reaction time, response accuracy, and time perception. - THC dose-dependently decreases P300 amplitude in adolescents but not in adults. - Adolescents exhibit stronger effects of THC on psychomotor impairment and EEG measures compared to adults. - Adolescents are more sensitive to cogni…	- Subjective measures: Mood states and subjective drug effects - Cardiovascular measures: Heart rate and blood pressure - Behavioral measures: Simple Reaction Time, Stop Task, Time Production, N-back - EEG measures: P300 amplitudes during an auditory oddball task, oscillatory power during resting state
92	RQ5	Conor H. Murray	2022	∆9-THC modulates outcome processing by reducing RewP amplitudes after outcome feedback and, at higher doses, reduces P300 and LPP amplitudes following hits compared to misses, suggesting an "amotivational" state.	- P300: measures attention and motivation - LPP: measures affective processing - RewP: measures outcome evaluation
93	RQ5	Y. Song	2025	- The P300 component in the parieto-occipital lobe is a notable marker for Internet Gaming Disorder (IGD) during cue-reactivity tasks. - The P300 component at Pz is particularly influential in distinguishing IGD from other groups. - The Delta, Theta, and Alpha band energies of the P300 component at Pz are positively correlated with current craving in IGD. - tDCS intervention targeting Pz during c…	- EEG indicators associated with IGD - P300 component at Pz - Correlation of P300 with craving - Effects of tDCS on craving and game usage time
94	RQ5	Sabine Vollstädt-Klein	2025	N/A	- Primary outcomes: Changes in craving and inhibitory control measured through a modified Go/No-Go task and EEG activity (N200 and P300 components) - Secondary outcomes: Abstinence days and amount of alcohol consumed
95	RQ5	Yanling Xue	2020	- Significant differences in CO levels between abstinence and normality states in ND group. - No significant differences in HAMD and HAMA scores during abstinence. - Significant cognitive control deficits in ND group compared to healthy controls (reduced P3a and P3b amplitudes, prolonged P3a latency). - 2-h tobacco abstinence has no effect on cognitive control deficits in male patients with ND.	Cognitive control function measured by ERP P300, specifically P3a and P3b amplitudes and latencies
96	RQ5	Xiaoqin Yang	2025	- Repeated closed-loop auditory exposure during slow-wave sleep significantly reduced cravings and playtime in individuals with Internet Gaming Disorder. - This intervention was more effective during sleep than during wakefulness. - Changes in EEG power clusters, particularly increased low-frequency and early spindle power, and decreased late spindle power, were associated with reduced cravings. …	- Subjective cravings: Visual Analog Scale (VAS), Questionnaire on Gaming Urge Brief Version (QDG-B) - Objective craving: Mean amplitude of the P300 wave - Playtime: Amount of time spent playing the game each week
97	RQ6	H. Duan	2020	N/A	- Primary outcome: Global cognitive function as assessed by the Montreal Cognitive Assessment and auditory event-related potential P300. - Secondary outcomes: Specific cognitive domains (attention, memory, executive function, verbal fluency, mental-processing speed), psychological functions, and quality of life. - Exploratory outcomes: Grey matter volume and levels of inflammatory mediators.
98	RQ6	A. Ebenezer	2025	- Significant improvements in cognitive performance in the VRT + Medication group, particularly in digit span and task-switching tests. - Reduced P300 response latency and increased amplitude in the VRT + Medication group. - Greater reduction in DHI scores (improvement in quality of life) in the VRT + Medication group compared to the medication-only group. - No significant cognitive changes obser…	- Quality of life: Dizziness Handicap Inventory (DHI) - Cognitive performance: - Digit span test: working memory - Task-switching test: cognitive flexibility - P300 response: attention and memory (latency and amplitude)
99	RQ6	Mariana Gongora	2020	- Main effect of condition on P300 amplitude for frontal, central, and parietal electrodes. - Significant differences between electrodes as per post hoc comparisons. - Reduction in P300 latency during LEV condition compared to placebo. - Findings support the neural efficiency hypothesis due to reduced P300 latency.	P300 amplitude and latency
100	RQ6	C. Hinojosa-Segura	2022	- Significant improvement in PHES scores after LOLA treatment (p<0.0001). - Significant increase in FCP scores after LOLA treatment (p<0.0001). - Significant reduction in P300 latency after LOLA treatment (p=0.015). - Short-term (3 days) cognitive improvements in MHE patients treated with LOLA.	- PHES (Psychometric Hepatic Encephalopathy Score) - FCP (critical blink rate) - P300 cognitive evoked potentials
101	RQ6	S. Linnhoff	2023	- Decrease in subjective trait fatigue ratings lasting at least four weeks after stimulations, but this effect was observed in both anodal and sham groups, suggesting a placebo effect. - No significant effects of tDCS on subjective state fatigue or objective fatigability parameters. - Complex relationship between MS-associated fatigue and fatigability. - Recommendation for future studies to use c…	- Subjective trait fatigue ratings - Subjective state fatigue ratings - Reaction time variability - P300 amplitude
102	RQ6	Javid Shafiyev	2024	- The study demonstrated detrimental effects of certain ASMs, particularly topiramate and carbamazepine, on cognitive functions. - The negative impact on cognitive performance increased with polytherapy compared to monotherapy. - Significant differences were observed in P300 and N200 latencies and N2P3 amplitudes between healthy controls and both monotherapy and polytherapy groups. - LEV, LTG, an…	The outcomes measured are cognitive functions using the Montreal Cognitive Assessment (MoCA) and Event-Related Potentials (ERPs), specifically N200 and P300 latencies and N2P3 amplitudes, to assess the impact of antiepileptic drugs on cognitive functions in epilepsy patients.

## Sheet: Table_S3_Interventions
Ref	RQ	First Author	Year	Intervention Details	Study Design	Limitations
51	RQ1	Jang-Han Bae	2024	The intervention in this study is the use of an active auditory oddball task to elicit selective-attention ERPs for the early detection of mild cognitive impairment (MCI).	- Participants: 1,754 elderly participants from the Gwangju Alzheimer's and Related Dementia (GARD) cohort in South Korea. - Age range: 54 to 90 years. - Recruitment: Through phone calls, brochures, flyers, and poster advertisements with informed consent. - Ethics approval: Approved by the Ethics Committee of the Institutional Review Board of Chonnam National University Hospital, South Korea. - De	- Limited research on analyzing two-channel prefrontal ERP data. - Lack of detailed analysis of ERP responses to standard and target stimuli. - Focus on only two channels of the prefrontal lobe limits investigation of other brain regions. - Limited availability of previous studies for comparison and validation.
52	RQ1	A. Gangemi	2024	Transcranial direct current stimulation (tDCS) applied to the dorsolateral prefrontal cortex (DLPFC) for 20 minutes per day over two consecutive weeks.	- Study design: Controlled study with two groups (experimental and control) - Intervention: Anodal tDCS for experimental group, sham tDCS for control group - Duration: Two weeks with daily sessions - Assignment: Quasi-randomized approach - Analysis: Repeated measures design using MANOVA - Limitations: Small sample size, lack of adequate randomization	- Small sample size preventing generalization of results - Lack of adequate randomization affecting study validity - Need for long-term follow-up assessments to determine persistence of effects - Potential for optimizing therapeutic effects by exploring alternative tDCS protocols
53	RQ1	Yanqun Hu	2021	brain rehabilitation health care measurement system-assisted cognitive training	Randomized Controlled Trial (RCT)	N/A
54	RQ1	Yanqun Hu	2020	Individualized therapy based on brain rehabilitation health measurement system, consisting of cognitive training for 40 minutes/day, once a day, 5 times a week for 4 weeks.	Randomized Controlled Trial (RCT)	N/A
55	RQ1	Xue Hua	2022	Fosgonimeton (ATH-1017)	Randomized, double-blind, placebo-controlled phase I trial with single ascending dose, multiple ascending dose, and fixed-dose studies	N/A
56	RQ1	Yaoli Wang	2022	Transcranial ultrasound stimulation (TUS) combined with conventional cognitive rehabilitation training	Randomized Controlled Trial (RCT)	N/A
57	RQ1	Wei Xie	2023	- Control group: Conventional treatment (CT) only - HBOT group: HBOT (2.0 ATA, 40 sessions, 110 min per session, twice daily for 5 days per week for 4 weeks) plus CT - rTMS group: rTMS (10 Hz, 20 min per session, once daily for 5 days per week for 4 weeks) plus CT - HBOT combined with rTMS group: HBOT (2.0 ATA, 40 sessions, 110 min per session, twice daily for 5 days per week for 4 weeks) and rTM…	- Study type: Single-centre, assessor-blind, randomized controlled clinical trial - Number of arms: Four parallel arms (control, HBOT, rTMS, HBOT combined with rTMS) - Intervention period: 4 weeks - Follow-up period: 3 weeks - Primary endpoint: Montreal Cognitive Assessment score - Secondary endpoints: Mini-Mental State Examination score, Modified Barthel Index score, latency and amplitude of P300	- Difficulty in blinding participants and intervention implementers due to the nature of the interventions. - Lack of long-term follow-up evaluation. - No involvement of patients and/or public in study design, recruitment, implementation, or reporting.
58	RQ1	Yuanjiao Yan	2022	The intervention is a staged integral art-based cognitive intervention (SIACI) program consisting of 16 weeks with 24 sessions, designed for older adults with cognitive impairments. It includes various artistic activities and is structured to improve cognitive function through individualized sessions.	Single-center, parallel-arm, randomized controlled trial with allocation concealment and outcome assessor blinding.	- Participants and intervention staff cannot be blinded due to the nature of the non-pharmacological trial. - Bias in participant selection is unavoidable.
59	RQ1	Jingjing Zhang	2025	The intervention is the combination of repetitive transcranial magnetic stimulation (rTMS) and transcutaneous auricular vagus nerve stimulation (taVNS).	Randomized controlled trial (RCT)	N/A
60	RQ1	Junyu Zhao	2020	16-week creative expression intervention program (CrExp)	Randomized controlled clinical trial	N/A
61	RQ1	Xiaoyong Zhong	2021	Tai chi exercise	Randomised controlled trial with two parallel groups in a 1:1 allocation ratio with allocation concealment and assessor blinding.	The need for more medical evidence to verify the effectiveness of Tai chi exercises on cognitive impairment due to CSVD. The study aims to address this gap by investigating the effect of Tai chi on cognitive function and its mechanism using neuroimaging techniques. No specific methodological limitations of the study are mentioned in the abstract.
62	RQ2	M. Bonanno	2025	The intervention is the combination of advanced sensory stimulation using the Neurowave system and gentle touch stimulation.	Quasi-randomized clinical trial with an experimental group and a control group	N/A
63	RQ2	Xiaoyang Feng	2025	Computer-assisted cognitive training (CACT) using the Flex Table digital OT equipment, conducted for 20 minutes a day, 6 days a week, for 4 consecutive weeks, with gradually increasing difficulty based on cognitive improvement.	Double-blind, randomized, controlled trial	- The study was conducted at a single center, which limits the generalizability of the results to other populations or regions. - There was no long-term follow-up, making it difficult to determine the duration of CACT's efficacy and the need for repeated training. - The study lacked a placebo control group, which is necessary for confirming the effectiveness of CACT.
64	RQ2	A. Gangemi	2024	- Experimental Group: Combined tDCS and RVT - Control Group: RVT alone	Quasi-randomized controlled study	N/A
65	RQ2	A. Gangemi	2025	Bilateral transcranial direct current stimulation (tDCS) applied to the right and left dorsolateral prefrontal cortex (DLPFC) with parameters: 2 mA intensity, 2.5 mA/cm 2 current density, administered 5 times a week for 4 weeks, totaling 20 sessions.	Quasi-randomized controlled trial with an experimental group receiving bilateral tDCS and a control group receiving sham stimulation.	- Small sample size (28 patients) affecting generalizability. - Insufficient duration of tDCS intervention to observe long-term changes. - Need for exploration of different stimulation configurations (frequency, duration, intensity). - Variability in individual responses not fully explored. - Lack of comparison between bilateral and unilateral tDCS interventions.
66	RQ2	Tingting Jiang	2023	Intermittent theta burst stimulation (iTBS) over the left dorsolateral prefrontal cortex (DLPFC) and a 30-min conventional attention training.	Prospective, double-blinded, single-centre, randomised controlled trial with sham control	N/A
67	RQ2	Kui-de Li	2024	Repetitive transcranial magnetic stimulation (rTMS) over the left dorsolateral prefrontal cortex (DLPFC) for 4 weeks	Randomized Controlled Trial (RCT)	N/A
68	RQ2	Chia-Lun Liu	2024	- Sequential exercise-cognitive training - Simultaneous exercise-cognitive training - Duration: 60 minutes/day, 3 days/week, for 12 weeks - Population: Post-stroke patients with cognitive dysfunction	Randomized Controlled Trial	N/A
69	RQ2	M. Quera Salva	2020	Blue-enriched white light (BWL) therapy: 30-minute exposure to waking white light enriched with blue for 4 weeks	Randomized controlled trial	N/A
70	RQ2	Xiaoping Wan	2024	Parietal repetitive transcranial magnetic stimulation (rTMS) administered at 10 Hz for 10 sessions	Randomized controlled trial (RCT) with a single-blind design, involving 26 patients with prolonged disorders of consciousness (pDoC) assigned to either a rTMS group or a sham group. The study used repeated measures with assessments before and after the intervention, and statistical analysis included independent-samples t-tests and repeated measures analysis of variance.	- The TFA results showed an increase but not a statistically significant change due to a small sample size. - The degree of pDoC may affect responses to parietal rTMS, with the study being limited by a small sample size predominantly consisting of MCS patients. - Only the EEG index for P300 was analyzed; neuroimaging technology could provide deeper insights into cortical connections. - The study o
71	RQ2	Bingchuan Xie	2025	Phototherapy (daily 40 min)	Randomized controlled trial (RCT)	N/A
72	RQ3	Sarah Desfossés-Vallée	2024	The intervention is a visual counting oddball task used to elicit Event-Related Potentials (ERPs) in patients with Tourette Syndrome, Body-Focused Repetitive Behaviors, and Obsessive Compulsive Disorder.	- Participants: TS (n = 24), OCD (n = 18), BFRB (n = 16), Control (n = 59) - Task: Visual counting oddball task - Measurement: EEG with 58 electrodes - Analysis: Statistical analysis using IBM SPSS Statistics - Ethics: Conducted under Declaration of Helsinki, approved by institutional ethics review board - Consent: Informed consent obtained from all participants	- Small sample sizes - Exclusion of participants due to EEG signal alterations or technical problems - Presence of comorbidities (anxiety and depression) - Lack of differentiation in symptom severity levels
73	RQ3	Hong Liu	2025	Real-time EEG-triggered repetitive transcranial magnetic stimulation (rTMS) combined with group therapy	Parallel-group randomized controlled trial (RCT)	N/A
74	RQ3	N. Mallorquí-Bagué	2020	The intervention in this study is a computerized task where participants are instructed to down-regulate negative emotions or food craving during EEG recording.	Cross-sectional study involving a clinical group of patients with anorexia nervosa and a healthy control group, using self-report measures and EEG recordings to explore emotion regulation and food craving regulation.	- Small sample size might have missed significant differences. - Sample only consisted of female participants, limiting generalizability. - Use of food pictures instead of real food stimuli. - Lack of eye-tracking and arousal tracing. - Influence of psychopharmacological medication could not be controlled. - Cross-sectional design limits claims about causality.
75	RQ3	Nannan Pan	2024	N/A	Controlled study	N/A
76	RQ3	N. Santopetro	2020	N/A	Longitudinal cohort study with a prospective design, using EEG to measure P300 amplitude in relation to depression symptoms over two years.	N/A
77	RQ3	Yuanfeng Sun	2023	The intervention in this study is the use of repetitive transcranial magnetic stimulation (rTMS) combined with sertraline. The rTMS protocol involved intermittent theta burst stimulation over the left dorsolateral prefrontal cortex (DLPFC) with 800 pulses and 1 Hz over the right DLPFC with 800 pulses, administered 5 times a week for 3 weeks.	Randomized controlled trial with two groups: drug therapy (DT) and combined therapy (CT) involving rTMS and sertraline. Participants were evaluated at baseline, 3 weeks, and 6 weeks using various scales and ERP measures.	- Sham rTMS was not applied in the control group, which is a limitation as it could affect the interpretation of the results. - The location of the stimulation site was not accurate enough, and future research should use MRI combined with fixed positioning to improve accuracy.
78	RQ3	Evan J. White	2021	The interventions in this study are Behavioral Activation (BA) and Exposure Therapy (EXP), both delivered in a group format over 10 sessions. BA aims to increase activity, while EXP aims to reduce avoidance. These interventions are used to treat individuals with Major Depressive Disorder (MDD).	- Study design: Comparative study between MDD and HC groups. - MDD group: Includes participants with and without comorbid anxiety disorders. - HC group: Healthy individuals without psychiatric diagnoses. - Data collection: Combined from two clinical trials (one randomized, one non-randomized). - Assessments: EEG-fMRI recording, demographic questionnaire, MINI, PROMIS, BIS/BAS scales. - Longitudina	1. The study is a secondary analysis of EEG data, which was not optimized for examining feedback ERPs. 2. The study did not examine heterogeneous presentations of MDD. 3. The MID task was initially designed for fMRI, not for measuring ERP responding to target cues, leading to potential confounds. 4. The study cannot distinguish between EXP or BA in terms of treatment completion due to lack of powe
79	RQ4	Beatrix Barth	2021	- Slow Cortical Potential (SCP) Neurofeedback - Functional Near-Infrared Spectroscopy (fNIRS) Neurofeedback - Semi-active Electromyography Biofeedback (EMG-BF) Control	- Randomized-controlled trial (RCT) - Participants randomly assigned to SCP-NF, fNIRS-NF, or EMG-BF groups - Total of 84 participants: SCP-NF (n=26), fNIRS-NF (n=21), EMG-BF (n=20) - Assessments at pre-intervention, intermediate (after 15 sessions), post-training, and 6-month follow-up - Booster sessions at follow-up - Registered with German Registry of Clinical Trials and approved by local Ethics	- Use of a common average reference (CAR) in fNIRS-NF, which might suppress beneficial network activity. - Lack of blinding, potentially leading to expectancy effects and biases from participants and investigators. - Same investigators conducting training sessions and diagnostic interviews, which could introduce bias in results.
80	RQ4	S. Bertoni	2024	The intervention is the combination of action video game training with bilateral transcranial random noise stimulation on the posterior parietal cortex.	Double-blind randomized controlled trial	N/A
81	RQ4	Julia Fietz	2025	The intervention in this study is slow cortical potential neurofeedback training. The control group received treatment as usual, which included four counseling sessions.	Randomized, controlled pre-post-test trial with an experimental group receiving slow cortical potential neurofeedback training and a control group receiving treatment as usual.	- The study is an exploratory pilot investigation, which may not be fully representative or conclusive. - Results did not survive correction for multiple comparisons, indicating a need for larger samples. - Need for a more detailed understanding of electrophysiological responses in adolescents to refine neurofeedback protocols. - MET-J and its adapted version are not fully optimized for ERP measur
82	RQ4	K. Kannen	2022	The intervention in the study is the application of transcranial alternating current stimulation (tACS) compared to a sham (placebo) stimulation.	Crossover design	- Experimental design is time-critical and assumes stable P300 latency. - Sample size is not large enough for ADHD subtype analyses. - Lack of full experimenter blinding due to manual neurostimulator adjustment. - Multiple parameters could have been set differently. - tACS application introduces significant EEG artifacts. - Uncertainty about the cause or consequence of P300 amplitude decrease in A
83	RQ4	Yanling Li	2025	EEG-guided adaptive learning, which includes 8 weeks of EEG-monitored cognitive training	Randomized controlled trial	- The control group showed no significant changes, which may limit understanding of natural progression or baseline effects. - Increases in frontal alpha power could be confounded by anxiety and depression, affecting interpretation of results.
84	RQ4	Anqi Wang	2025	Methylphenidate (MPH) at a dose of 18 mg/day of oral extended-release for 8 weeks.	- Participants: 26 male children with ADHD, aged 6 to 12 years. - Intervention: 18 mg/day of oral extended-release methylphenidate (MPH) for 8 weeks. - Assessments: BRIEF2, Digit Span Test (DST), and event-related potentials (ERP) at baseline and after 8 weeks. - EEG recordings during a computerized Go/Nogo task. - Single-arm intervention study design.	- The study only included male children with ADHD, limiting generalizability to females. - No subgroup analyses were conducted based on ADHD subtypes. - The study relied solely on the P300 component of ERPs, without using other neuroimaging techniques like fMRI.
85	RQ5	Hui Cao	2021	Not mentioned (the paper does not describe an intervention; it focuses on evaluating cognitive impairment using RBANS and ERPs)	Comparative study design with two groups: alcohol-dependence group (n=60) and normal control group (n=40). The study used RBANS and ERPs to evaluate cognitive impairment, comparing scores between groups and analyzing correlations within the alcohol-dependence group.	- The study only included male participants, limiting generalizability. - The study is cross-sectional, lacking longitudinal observation. - The groups are not strictly IQ-linked, and education year may not accurately represent IQ levels. - No imaging data was used to assess cognitive function.
86	RQ5	Jun Chen	2024	- tDCS group: bilateral dorsolateral prefrontal cortex stimulation with 2 mA transcranial direct current stimulation twice a week for 20 min each time, lasting for 4 weeks. - Exergames group: cognitive somatosensory game intervention with an intensity of 60-80% VO 2max. - Control group: pseudo-stimulation and health education.	Longitudinal intervention comparative analysis design with three groups: control, tDCS, and exergame; involving 36 participants; interventions lasted for 4 weeks with twice-weekly sessions; data analysis included paired-sample t-tests and repeated measures ANOVA.	The limitations of the study include issues with generalizability and sample representativeness due to a limited sample size. Additionally, the small sample size prevented the authors from conducting correlational analyses on outcome indicators.
87	RQ5	Momo Feng	2025	Ink painting art therapy, which includes teaching basic painting skills, free subject painting, and group discussion, administered for 12 weeks with 90-minute sessions.	Randomized Controlled Trial (RCT) with an experimental group receiving ink painting art therapy and a control group receiving conventional treatment.	N/A
88	RQ5	J. Gilleen	2020	Roflumilast, a phosphodiesterase-4 inhibitor, at doses of 100 µg and 250 µg, used as an add-on to second-generation antipsychotics.	- Study design: Randomized, double-blind, placebo-controlled, crossover design - Participants: 18 patients with schizophrenia - Treatment periods: Three 8-day periods with washout intervals of at least 14 days - EEG recordings: Taken before and after each treatment period - Randomization: Counter-balanced order of low and high dose roflumilast and placebo	- The study was a proof of concept study with a modest number of patients. - No correction for multiple comparisons was used. - Only one EEG recording was made after dosing for each period, limiting the assessment of time-course effects. - Future studies should increase the number of patients and add more recordings.
89	RQ5	Nana Liang	2022	- Intervention 1: Virtual reality-based computer AT system (CATS) - Intervention 2: Cognitive-behavioral therapy (CBT)	Pilot randomized comparative trial	- No interaction effect between change in clinical symptoms and treatment group. - No general clinical superiority of CATS over CBT demonstrated. - Further trials needed to clarify neurological effects of CATS. - Pilot study limitations.
90	RQ5	Xiaohong Liu	2020	4-week abstinence period	Longitudinal study with repeated measures; 30 AD patients and 30 healthy controls; P300 evoked by a three-stimulus auditory oddball paradigm at two time points: immediately after the last alcohol intake and after a 4-week abstinence period.	- Small sample size: The study results are considered preliminary due to the small sample size, and future studies with larger samples are needed to verify the findings. - Gender bias: All participants were male, which may influence the results, and future studies should include female participants to ensure broader applicability. - Deficient spatial resolution of P300: Further studies using fMRI
91	RQ5	Conor H. Murray	2022	Administration of THC (7.5 mg and 15 mg) and placebo in a randomized, double-blind manner.	Randomized, double-blind, combined within and between subject design with repeated measures ANOVA (RM-ANOVA) analysis.	- Modest sample size insufficient to examine sex differences in age-related responses to THC. - Potential impact of menstrual cycle on female subjects' responses. - Adolescents were more accurate in identifying THC, which could introduce expectancy effects. - Small range of doses tested. - Restricted demographic characteristics of participants. - Selection and timing of outcome measures.
92	RQ5	Conor H. Murray	2022	∆9-THC (7.5 and 15 mg oral)	within-subjects, double blind design	The study does not explicitly mention limitations, but it implies that future studies are needed to determine the generalizability of the effect, its pharmacological specificity, and its specificity to monetary vs other types of reward.
93	RQ5	Y. Song	2025	Transcranial direct current stimulation (tDCS) intervention targeting the parietal lobe (Pz) during cue exposure, conducted over two days with 20-minute sessions each, using a cathodic stimulation.	Randomized controlled double-blind study with EEG data collection and tDCS intervention over 2 days (20 minutes each session)	N/A
94	RQ5	Sabine Vollstädt-Klein	2025	- Anodal stimulation over right dorsolateral prefrontal cortex (DLPFC) - Anodal stimulation over left DLPFC - Anodal stimulation over lateral occipital cortex - Sham tDCS - Computerized inhibition training - Treatment as usual (TAU)	Randomized controlled trial (RCT) with multiple groups and longitudinal assessments	- Participant discomfort - High dropout rates
95	RQ5	Yanling Xue	2020	2-h tobacco abstinence	- Study design: Investigate the effects of 2-hour tobacco abstinence on cognitive control in patients with nicotine dependence (ND) using ERP P300 measurements. - Participants: 25 patients with ND and 25 healthy controls (HCs). - Measurements: ERP P300 at normality state (immediately after last cigarette) and abstinence state (2 hours after last cigarette) for ND group; ERP P300 twice with a 2-hou	1. Small sample size; results are preliminary and need larger studies for confirmation. 2. No measures of blood cotinine levels were used to determine nicotine levels precisely. 3. No withdrawal questionnaire was used to assess withdrawal levels in ND patients. 4. The study excludes female smokers, limiting generalizability. 5. Deficient spatial resolution of ERPs; suggests use of fMRI, PET, or ME
96	RQ5	Xiaoqin Yang	2025	Repeated closed-loop exposure to game sounds during UP-state of slow-wave sleep (SWS) for two consecutive nights, with approximately 300 sounds exposed each night.	Study Design: Randomized controlled trial (RCT) Participants: 84 individuals with Internet Gaming Disorder (IGD) Groups: Sleep Intervention Group (SIG), Sleep Control Group (SCG), Awake Intervention Group (AIG), Awake Control Group (ACG) Intervention: Repeated closed-loop exposure to game-related sounds during UP-state of slow-wave sleep (SWS) for SIG; similar exposure during wakefulness for AIG M	- The study needs validation through a double-blind approach to ensure robustness. - The findings may not apply to IGD associated with other game genres. - Participants did not undergo sleep adaptation on the first night, which could affect results. - The study only explored cue exposure during the UP-state of slow oscillations and not during the DOWN-state. - Further interventions are needed to c
97	RQ6	H. Duan	2020	- Pulmonary-based Qigong exercise - Elastic band-based resistance exercise (RE) - Combination of pulmonary-based Qigong exercise and elastic band-based RE	Single-centre randomised controlled trial with assessor and data analyst blinding	The limitation mentioned in the abstract is the lack of strong evidence for the effectiveness of pulmonary rehabilitation in improving cognitive function in patients with COPD.
98	RQ6	A. Ebenezer	2025	- Medication-only group: Betahistine - VRT + Medication group: Vestibular Rehabilitation Therapy (VRT) combined with Betahistine	Randomized control trial with unstratified block randomization, allocation concealment, and blinding.	- The relatively young mean age of participants may limit generalizability to older adults. - The study design isolates VRT's contribution by comparing medication-only correlations, suggesting future studies should explore effects in cohorts aged ≥ 65 years.
99	RQ6	Mariana Gongora	2020	Levetiracetam (LEV) vs. placebo acute administration	Randomized controlled trial (RCT) with a within-subjects design using an oddball paradigm to assess the effects of levetiracetam (LEV) versus placebo on P300 event-related potentials in healthy adults.	N/A
100	RQ6	C. Hinojosa-Segura	2022	L-Ornithine, L-Aspartate (LOLA) 18 grams/3 days, administered as 6g/3 times a day	Before-and-after design with a short-term intervention (3 days) using L-Ornithine, L-Aspartate (LOLA) in patients with minimal hepatic encephalopathy, with repeated measures of PHES, FCP, and P300 tests.	The study had a limitation in terms of sample size and completion rate, as only 36 out of 89 patients accepted treatment or completed the tests, and only 16 repeated all three tests.
101	RQ6	S. Linnhoff	2023	Transcranial direct current stimulation (tDCS) with anodal stimulation over the left dorsolateral prefrontal cortex, using a current intensity of 1.5 mA for 30 minutes, twice weekly for eight sessions.	- Study type: Pseudorandomized, single-blinded, sham-controlled trial - Design: Between-subject design in Phase I, crossover design in Phase II - Participants: 18 pwMS, divided into anodal and sham groups - Intervention: Eight twice-weekly 30 min tDCS sessions over the left DLPFC - Sessions: Three experimental sessions for assessing subjective fatigue and fatigability, with a follow-up session fou	- Small sample size and heterogeneous MS cohort - Limited exclusion criteria potentially affecting tDCS effects - No assessment of sleep quality - Lack of functional or structural neuroimaging data - Inclusion criteria focused on subjective trait fatigue rather than fatigability - Sample size too small to differentiate between high and low fatigability participants
102	RQ6	Javid Shafiyev	2024	The intervention in this study is the administration of antiepileptic drugs (ASMs) to patients with epilepsy, specifically evaluating the effects of monotherapy and polytherapy on cognitive functions using the Montreal Cognitive Assessment (MoCA) and Event-Related Potentials (ERP).	Prospective randomized study	- Patients receiving polytherapy may be at risk for drug-resistant epilepsy, which could negatively impact cognition over time. - The study did not evaluate medication-specific regimens or include data on years of education, duration of epilepsy, and frequency of seizures.

## Sheet: Table_S4_Summary_by_RQ
RQ	Disorder Category	Number of Studies	References	Key Interventions	Key P300 Findings
RQ1	Dementia Spectrum Disorders	11	51-61	rTMS, tDCS, Cognitive Training	Amplitude increase, Latency reduction
RQ2	Acquired Brain Injury & DOC	10	62-71	rTMS, tDCS, Cognitive Training	Amplitude increase, Latency reduction
RQ3	Mood & Anxiety Disorders	7	72-78	rTMS	Amplitude increase, Latency reduction
RQ4	Neurodevelopmental & Attention	6	79-84	Neurofeedback, Cognitive Training	Amplitude increase, Latency reduction
RQ5	Psychotic Disorders & Addiction	12	85-96	tDCS	Amplitude increase, Latency reduction
RQ6	Chronic Neurological & Medical	6	97-102	tDCS	Amplitude increase, Latency reduction
TOTAL		52	51-102
